# Supplementary material for: Sustainable Conversion of Coffee Ground Waste into Carbon Dots for Sensing Food Antioxidants
Source: Foods. 2025 Nov 17;14(22):3922. doi: 10.3390/foods14223922 (PMC12651370; doi:10.3390/foods14223922)
Supplement: Supplementary file 1 [file foods-14-03922-s001.zip]

Archive with 1 entries (1 files):
- foods-3901796-supplementary.pdf
